# Supplementary material for: Bismuth−Antimony Alloy Embedded in Carbon Matrix for Ultra-Stable Sodium Storage
Source: Materials (Basel). 2023 Mar 9;16(6):2189. doi: 10.3390/ma16062189 (PMC10051522; doi:10.3390/ma16062189)
Supplement: Supplementary file 1 [file materials-16-02189-s001.zip]

Archive with 1 entries (1 files):
- materials-2256739-supplementary.pdf
